# Supplementary material for: Cryptic Speciation Patterns in Iranian Rock Lizards Uncovered by Integrative Taxonomy
Source: PLoS One. 2013 Dec 4;8(12):e80563. doi: 10.1371/journal.pone.0080563 (PMC3851173; doi:10.1371/journal.pone.0080563)
Supplement: Table S1 — Summary of the predictive performance, variable contributions and specific thresholds of the Maxent analyses per clade. (CSV) [file pone.0080563.s003.csv]

Species	#Training samples	Regularized training gain	Unregularized training gain	Iterations	Training AUC	#Test samples	Test gain	Test AUC	AUC Standard Deviation	#Background points	X01_z contribution	X02_z contribution	X03_z contribution	X04_z contribution	X05_z contribution	X06_z contribution	X07_z contribution	X08_z contribution	X09_z contribution	X10_z contribution	X11_z contribution	mask contribution	X01_z permutation importance	X02_z permutation importance	X03_z permutation importance	X04_z permutation importance	X05_z permutation importance	X06_z permutation importance	X07_z permutation importance	X08_z permutation importance	X09_z permutation importance	X10_z permutation importance	X11_z permutation importance	mask permutation importance	Entropy	Prevalence (average of logistic output over background sites)	Fixed cumulative value 1 cumulative threshold	Fixed cumulative value 1 logistic threshold	Fixed cumulative value 1 area	Fixed cumulative value 1 training omission	Fixed cumulative value 1 test omission	Fixed cumulative value 1 binomial probability	Fixed cumulative value 5 cumulative threshold	Fixed cumulative value 5 logistic threshold	Fixed cumulative value 5 area	Fixed cumulative value 5 training omission	Fixed cumulative value 5 test omission	Fixed cumulative value 5 binomial probability	Fixed cumulative value 10 cumulative threshold
Darevskia caspica	14	1.555	1.8775	179.6	0.94	5	1.3659	0.9121	0.0362	10013.42	0.8615	66.5031	14.246	0.689	3.0524	8.1345	1.5667	0.5079	0.1728	0.8054	3.4607	0	13.3439	3.2611	23.4385	1.4482	9.2922	29.2369	4.7758	4.652	0.8991	6.9074	2.7447	0	7.6567	0.1066	1	0.0206	0.448	0	0.042	0.0621	5	0.1191	0.2496	0.0221	0.094	0.0118	10
Darevskia chlorogaster	30	1.6197	2.1082	489	0.9516	12	1.4767	0.9086	0.0304	10026.65	1.8363	29.1511	1.3657	0.9054	2.4099	1.5518	3.1188	3.746	42.394	2.3927	11.1283	0	2.1734	53.873	1.5262	1.926	1.3944	0.9097	3.6723	3.8353	11.2049	10.7784	8.7062	0	7.5946	0.0975	1	0.0142	0.5281	0.001	0.0208	0.0049	5	0.0695	0.2859	0.0217	0.075	0.0003	10
Darevskia kamii	15	1.655	2.2458	392.6	0.9525	6	1.5198	0.9059	0.0449	10013.63	0.6974	31.9937	16.8757	0.4716	19.0377	2.7019	1.2618	1.275	6.2736	5.7972	13.6144	0	4.3507	18.6076	3.1371	0.8553	14.3762	0.3749	2.4558	2.0313	9.5625	6.3735	37.8752	0	7.5566	0.0994	1	0.0159	0.5983	0	0.0383	0.1145	5	0.0604	0.3545	0.0107	0.0983	0.0233	10
Darevskia defilippii	30	1.6289	2.1122	496	0.9475	12	1.399	0.8992	0.0363	10025.15	1.3149	3.8419	0.9869	17.0277	4.7359	0.7408	0.7721	28.5119	2.9112	6.2386	32.918	0	1.1314	8.6363	5.5782	2.2733	6.9607	1.6573	1.2731	39.8917	7.3117	3.6403	21.646	0	7.5883	0.1014	1	0.0174	0.4971	0.003	0.04	0.0039	5	0.0836	0.3184	0.019	0.0808	0.0004	10
Darevskia kopetdaghica	6	1.0882	1.6333	97.4	0.9256	2	0.8077	0.8427	0.0511	10006	0.6494	1.3847	0.3044	0.4128	31.1765	2.4448	7.7339	6.9879	1.4391	38.2606	9.2059	0	1.9125	2.9382	0.9128	0.762	27.8471	6.6245	14.8776	7.5552	1.692	32.2313	2.6469	0	8.1227	0.188	1	0.0414	0.8079	0	0.025	0.6943	5	0.0911	0.5519	0	0.07	0.3867	10
Darevskia schaekeli	9	0.6608	0.8947	91.2	0.888	3	0.6762	0.8547	0.0349	10008.18	17.1264	0.0132	0.2468	0.2002	0.5013	0.023	3.1704	0.8466	0.1133	70.18	7.5788	0	16.5553	0	0.9899	0.2094	0.172	0.112	5.2996	0.2136	0.1878	75.0407	1.2198	0	8.5504	0.2596	1	0.08	0.9213	0	0	0.784	5	0.1209	0.7265	0	0	0.3914	10
Darevskia steineri	3	2.5796	3.0693	132.4	0.9832	1	2.3816	0.9789	-1	10002.24	0.415	75.9421	1.8829	9.7692	2.3949	0.2512	0.8685	2.1302	4.8086	0.3781	1.1594	0	1.2979	55.016	22.5883	11.1017	1.0282	0.7446	1.5915	1.8177	4.494	0.1547	0.1654	0	6.6279	0.0437	1	0.0055	0.5352	0	0.02	0.5552	5	0.029	0.2324	0	0.02	0.2524	10
[truncated: 53 more columns]
